# Supplementary material for: Bivalent Vaccine against Streptococcus agalactiae and Aeromonas hydrophila in Nile Tilapia (Oreochromis niloticus): A Laboratory-Phase and Large-Scale Study
Source: Animals (Basel). 2023 Oct 26;13(21):3338. doi: 10.3390/ani13213338 (PMC10650067; doi:10.3390/ani13213338)
Supplement: Supplementary file 1 [file animals-13-03338-s001.zip]

Archive with 1 entries (1 files):
- animals-2588896-supplementary.pdf
